# Supplementary material for: Admissions to MD-PhD programs: how well do application metrics predict short- or long-term physician-scientist outcomes?
Source: JCI Insight. 2025 Mar 4;10(7):e184493. doi: 10.1172/jci.insight.184493 (PMC11981614; doi:10.1172/jci.insight.184493)
Supplement: Supporting data values [file jciinsight-10-184493-s018.xlsx]

## Sheet: Data availability
Data availability.
Title: Admissions to MD-PhD programs: How well do application metrics predict short or long-term physician-scientist outcomes?
Authors: Lawrence F. Brass, Maurizio Tomaiuolo, Aislinn Wallace, Myles H. Akabas
Two datasets were used for this paper, the national dataset and the Penn-Einstein dataset.
1) The "national dataset" was provided by AAMC. It merged data elements from the 2015 National MD-PhD Program Outcomes Survey with AAMC data.
This data was provided to the authors under an AAMC Data Use Agreement (DUA) signed by the Albert Einstein College of Medicine and the University of Pennsylvania Perelman School of Medicine.
The DUA explicitly states that we many not transfer the data to third parties.
"Restrictions of the Transfer of the Data to Third Parties. Institution agrees that the Data shall reside only with the parties involved in the Research at the Institution, and that the Data will not be shared or transferred to any other researcher, or any third-party person or organization, or posted in a public forum, including, but not limited to, the internet or a poster presentation, without…
Data Requests to AAMC. Anyone seeking the data may contact AAMC via their Data Request website at URL address, https://www.aamc.org/request-aamc-data and request the same data. The data elements to request are listed on the worksheet entitled "AAMC Data Elements" You will need to sign a DUA and will probably need an IRB human subjects exempt protocol from your institution.
Data for Figures 2, 3A, 3C, 3D, 4A, 4B, 4D, S1-S4, S8, S9 and Table S2 are based on the national dataset.
2) The "Penn-Einstein dataset" includes FERPA protected individual student-level information. The Einstein IRB protocol, #2021-12869, under which the data was used, stipulates that only deidentified, aggregated data will be used externally. The IRB protocol has the following two explicit statements:
"There is no planned intervention in this study and no contact with the program alumni. Any publications or presentations of the results will be deidentified or aggregated so that individuals cannot be identified. Metrics from the applications to the MSTP will be analyzed to identify whether they predict quantifiable metrics of the program graduates performance in the MSTP program, including grad…
"Informed Consent. We request that this study be classified as exempt from requirements for informed consent from the participants. The participants include all students who successfully graduated from the Einstein MSTP program in the period from 2006 to 2020, inclusive. Only the PI will have access to the person level identified data. Data for presentations and publications will be deidentified …
Data for Figures 3B, 3D, 4C, 4D, S5-S7 are based on the Penn-Einstein dataset.

## Sheet: AAMC Data Elements
Data Elements to Request from AAMC
Unique ID
MAT_YEAR
GRAD_YEAR
SEX
RACE_ETHNICITY
Age at College Graduation (derived)
PU_LAST_YEAR
GPA_CU_TOT
MCAT1991_TOTAL
M77_1_BIOLOGY
M77_1_CHEM
M77_1_PHYSICS
M77_1_QUANT
M77_1_READING
M77_1_SCIPROBS
FACULTY_ROSTER_IND
EMPLOYMENT_STATUS
POSTGRAD_IND
POSTGRAD_020
POSTGRAD_040
POSTGRAD_060
POSTGRAD_080
POSTGRAD_110
POSTGRAD_120
POSTGRAD_140
POSTGRAD_130
POSTGRAD_160
POSTGRAD_180
POSTGRAD_200
POSTGRAD_220
POSTGRAD_240
POSTGRAD_260
POSTGRAD_280
POSTGRAD_530
POSTGRAD_300
POSTGRAD_320
POSTGRAD_185
POSTGRAD_340
POSTGRAD_360
POSTGRAD_380
POSTGRAD_400
POSTGRAD_420
POSTGRAD_430
POSTGRAD_440
POSTGRAD_450
POSTGRAD_460
POSTGRAD_480
POSTGRAD_COMBINED
POSTGRAD_OTHER
POSTGRAD_PLANS
POSTGRAD_NONE
SPECIALTY_020
SPECIALTY_040
SPECIALTY_060
SPECIALTY_080
SPECIALTY_110
SPECIALTY_120
SPECIALTY_140
SPECIALTY_130
SPECIALTY_160
SPECIALTY_180
SPECIALTY_200
SPECIALTY_220
SPECIALTY_240
SPECIALTY_260
SPECIALTY_280
SPECIALTY_530
SPECIALTY_300
SPECIALTY_320
SPECIALTY_185
SPECIALTY_340
SPECIALTY_360
SPECIALTY_380
SPECIALTY_400
SPECIALTY_420
SPECIALTY_430
SPECIALTY_440
SPECIALTY_450
SPECIALTY_460
SPECIALTY_480
SPECIALTY_COMBINED
SPECIALTY_OTHER
FIRST_POS_TIME
FIRST_POS_TYPE
CURR_POS_TYPE
ACAD_RANK
ACAD_RANK_AFFIL
POS_CURR_DEAN
POS_PREV_DEAN
POS_CURR_VICE_DEAN
POS_PREV_VICE_DEAN
POS_CURR_ASC_DEAN
POS_PREV_ASC_DEAN
POS_CURR_AST_DEAN
POS_PREV_AST_DEAN
POS_CURR_DEPT_CHAIR
POS_PREV_DEPT_CHAIR
POS_CURR_VICE_CHAIR
POS_PREV_VICE_CHAIR
POS_CURR_DIR_RES
POS_PREV_DIR_RES
RESEARCH_HEALTH_SERV
RESEARCH_OTHER
RESEARCH_FUNDING_IND
NIH_AWARD_PI_APPLY
NIH_AWARD_PI_CURR
NIH_AWARD_PI_PREV
NIH_AWARD_RES_TEAM_CURR
NIH_AWARD_RES_TEAM_PREV
NIH_GRANT_PI_APPLY
NIH_GRANT_PI_CURR
NIH_GRANT_PI_PREV
NIH_GRANT_RES_TEAM_CURR
NIH_GRANT_RES_TEAM_PREV
FED_GRANT_PI_APPLY
FED_GRANT_PI_CURR
FED_GRANT_PI_PREV
FED_GRANT_RES_TEAM_CURR
FED_GRANT_RES_TEAM_PREV
PCORI_AHRQ_PI_APPLY
PCORI_AHRQ_PI_CURR
PCORI_AHRQ_PI_PREV
PCORI_AHRQ_RES_TEAM_CURR
PCORI_AHRQ_RES_TEAM_PREV
FOUND_PI_APPLY
FOUND_PI_CURR
FOUND_PI_PREV
FOUND_RES_TEAM_CURR
FOUND_RES_TEAM_PREV
PHARMA_PI_APPLY
PHARMA_PI_CURR
PHARMA_PI_PREV
PHARMA_RES_TEAM_CURR
PHARMA_RES_TEAM_PREV
OTHER_PI_APPLY
OTHER_PI_CURR
OTHER_PI_PREV
OTHER_RES_TEAM_CURR
OTHER_RES_TEAM_PREV
OTHER_PI_CURR_1
OTHER_PI_PREV_1
OTHER_RES_TEAM_CURR_1
OTHER_RES_TEAM_PREV_1
OTHER_PI_CURR_2
OTHER_PI_PREV_2
OTHER_RES_TEAM_CURR_2
OTHER_RES_TEAM_PREV_2
OTHER_PI_CURR_3
OTHER_PI_PREV_3
OTHER_RES_TEAM_CURR_3
OTHER_RES_TEAM_PREV_3
AWARDS_ASCI
AWARDS_AAP
AWARDS_HHMI
AWARDS_IOM
AWARDS_NAS
AWARDS_OTHER
PATENTS_IND
PATENTS_NUMBER
PUBLICATIONS_NUMBER
POSTGRAD_IM_SUB_SPEC
POSTGRAD_PATHOLOGY_SUB_SPEC
POSTGRAD_PEDS_SUB_SPEC
POSTGRAD_COMBINED_SPEC
POSTGRAD_OTHER_SPEC
POSTGRAD_PLANS_FED_SPEC
POSTGRAD_PLANS_RES_SPEC
POSTGRAD_PLANS_OTHER_SPEC
POSTGRAD_NONE_SPEC
SPECIALTY_IM_SUB_SPEC
SPECIALTY_PATHOLOGY_SUB_SPEC
SPECIALTY_PEDS_SUB_SPEC
SPECIALTY_COMBINED_SPEC
SPECIALTY_OTHER_SPEC
POS_PREV_INST_DIR
POS_CURR_BRANCH_CHIEF
POS_PREV_BRANCH_CHIEF
POS_CURR_CHIEF_SCI_OFF
POS_PREV_CHIEF_SCI_OFF
POS_CURR_CHIEF_MED_OFF
POS_PREV_CHIEF_MED_OFF
POS_CURR_CHIEF_OP_OFF
POS_PREV_CHIEF_OP_OFF
POS_CURR_VICE_PRES
POS_PREV_VICE_PRES
POS_CURR_CEO
POS_PREV_CEO
TIME_RESEARCH
TIME_ACADEMIC
TIME_NON_ACADEMIC
TIME_TEACHING
TIME_ADMIN
TIME_CONSULTING
TIME_OTHER
RESEARCH_BASIC_SCI
RESEARCH_TRANSLATIONAL
RESEARCH_PATIENT
POS_CURR_PROG_DIR
POS_PREV_PROG_DIR
POS_CURR_INST_DIR
POS_CURR_DIV_CHIEF
POS_PREV_DIV_CHIEF
